# Supplementary material for: Ecological Risk Assessment Is a Living Science: A Study on Heavy Metal(loid) Contamination in Typical Greenhouse Production Systems in Central China
Source: Toxics. 2025 Apr 17;13(4):312. doi: 10.3390/toxics13040312 (PMC12031059; doi:10.3390/toxics13040312)
Supplement: Supplementary file 1 [file toxics-13-00312-s001.zip]

Archive with 1 entries (1 files):
- toxics-3558493-supplementary.pdf
